# Supplementary material for: Greenhouse gas emissions resulting from conversion of peat swamp forest to oil palm plantation
Source: Nat Commun. 2020 Jan 21;11:407. doi: 10.1038/s41467-020-14298-w (PMC6972824; doi:10.1038/s41467-020-14298-w)
Supplement: Supplementary file 2 — Supplementary Data 1 [file 41467_2020_14298_MOESM2_ESM.xlsx]

## Sheet: Sheet1
Conversion class	Replicate plot	Time sequence	Sampling code	Mean CO2 mg m-2 hr-1	Mean CH4 mg m-2 hr-1	Mean N2O mg m-2 hr-1	Soil moisture %	Soil Temp oC (-10 cm)		Conversion class	Water Table / cm Time 1	Shaded Air Temperature / °C	Degree of Waterlogging % surface water cover
Secondary forest	1	1	F1.1	896.9	57.471	0.479	100	26.1333		Secondary forest	PLUS 10	25.4	80
Secondary forest	1	2	F1.2	496	3.448	1.083	97.1667	25.9667		Secondary forest	-4	28.5	0
Secondary forest	1	3	F1.3	667	0.869	0.481	100	25.8		Secondary forest	-27	28.1	0
Secondary forest	2	1	F2.1	696.9	5.482	1.972	69.3	26.4333		Secondary forest	PLUS 21	27	80
Secondary forest	2	2	F2.2	613.8	0.643	0.198	100	26.0333		Secondary forest	PLUS 30	27.6	80
Secondary forest	2	3	F2.3	232.2	0.336	0.469	*	*		Drained forest	-42	29	0
Secondary forest	3	1	F3.1	874.4	0.078	0.082	32.6	26.7		Drained forest	-8	28.4	20
Secondary forest	3	2	F3.2	757.5	0.396	0.721	36.4667	26		Drained forest	PLUS 20	29.9	70
Secondary forest	3	3	F3.3	550.3	0.103	1.411	*	*		Drained forest	-10	26.1	0
Secondary forest	4	1	F4.1	586.2	0.178	-0.45	100	26		Drained forest	-30	27.4	0
Secondary forest	4	2	F4.2	595.5	1.235	0.254	*	*		Young oil palm	-60	26.6	0
Secondary forest	4	3	F4.3	456.1	2.18	0.234	*	*		Young oil palm	-26	29.3	0
Secondary forest	5	1	F5.1	520.2	1.116	-0.502	100	25.3		Young oil palm	-35	32.2	0
Secondary forest	5	2	F5.2	258.6	0.982	0.129	*	*		Young oil palm	-25	32	0
Secondary forest	5	3	F5.3	515.2	0.412	1.609	*	*		Young oil palm	-50	33.3	0
Drained forest	1	1	D1	1263.9	0.821	0.383	34.6333	27.8333		Mature oil palm	-47	28.8	0
Drained forest	2	1	D2	1258.3	0.035	0.621	33.8333	26.3333		Mature oil palm	-18	29.2	0
Drained forest	3	1	D3	1176.2	-0.375	2.768	73.9	27.1667		Mature oil palm	-14.5	28.1	0
Drained forest	4	1	D4	703.3	0.377	0.074	40.0333	26.0333		Mature oil palm	-5	25.6	0
Drained forest	5	1	D5	649.1	0.022	5.351	60.3333	26.9		Mature oil palm	0	26.3	60
Young oil palm	1	1	CF1.1	1406.4	0.109	4.959	28.7333	30.0333
Young oil palm	1	2	CF1.2	1484.3	0.161	2.633	56.8	29.0667
Young oil palm	1	3	CF1.3	848.6	0.23	7.899	*	*
Young oil palm	2	1	CF2.1	724.6	0.368	8.036	30.9667	29.5333
Young oil palm	2	2	CF2.2	1239.8	0.179	8.297	32.6333	28.6
Young oil palm	2	3	CF2.3	1057.9	0.574	2.691	*	*
Young oil palm	3	1	CF3.1	351.7	0.123	2.524	31.1333	29.9333
Young oil palm	3	2	CF3.2	2031.7	8.54	33.706	44	28.5333
Young oil palm	3	3	CF3.3	690.2	0.365	14.323	*	*
Young oil palm	4	1	CF4.1	505.5	0.244	2.229	34.5	29.6333
Young oil palm	4	2	CF4.2	820.5	0.122	3.332	32.1	30.1
Young oil palm	4	3	CF4.3	671.7	0.987	-0.015	*	*
Young oil palm	5	1	CF5.1	828.3	0.641	3.022	31.4333	29.6667
Young oil palm	5	2	CF5.2	563.1	0.049	4.309	40.1	29.8
Young oil palm	5	3	CF5.3	709.6	0.793	2.315	*	*
Mature oil palm	1	1	M01.1	735.7	14.468	1.12	34.2667	28.4667
Mature oil palm	1	2	M01.2	431.7	0.082	1.653	36.6667	27.3
Mature oil palm	1	3	M01.3	499	0.281	1.819	58.3	28.2
Mature oil palm	2	1	M02.1	735.3	21.444	1.54	49.2333	27.3
Mature oil palm	2	2	M02.2	258.9	0.035	0.047	98	29.0667
Mature oil palm	2	3	M02.3	393.7	0.118	3.716	83.3667	27.0333
Mature oil palm	3	1	M03.1	498.9	1.462	0.858	45.6333	28.8333
Mature oil palm	3	2	M03.2	365.5	0.067	0.368	100	28.6333
Mature oil palm	3	3	M03.3	317	-0.012	0.047	100	29.9667
Mature oil palm	4	1	M04.1	283.8	0.174	0.23	81.7	26.9333
Mature oil palm	4	2	M04.2	743.3	0.195	1.43	*	*
Mature oil palm	4	3	M04.3	401.3	-0.16	0.262	*	*
Mature oil palm	5	1	M05.1	1044	0.037	1.155	52.7	27.7333
Mature oil palm	5	2	M05.2	1269.1	0.175	4.27	*	*
Mature oil palm	5	3	M05.3	1339.2	0.289	1.756	*	*
