# Supplementary material for: Greenhouse gas emissions resulting from conversion of peat swamp forest to oil palm plantation
Source: Nat Commun. 2020 Jan 21;11:407. doi: 10.1038/s41467-020-14298-w (PMC6972824; doi:10.1038/s41467-020-14298-w)
Supplement: Supplementary file 4 — Source Data [file 41467_2020_14298_MOESM4_ESM.xlsx]

## Sheet: Basic data
Conversion class	Replicate plot	Time sequence	Sampling code	Mean CO2 mg m-2 hr-1	Mean CH4 mg m-2 hr-1	Mean N2O mg m-2 hr-1	Soil moisture %	Soil Temp oC (-10 cm)		Conversion class	Water Table / cm Time 1	Shaded Air Temperature / °C	Degree of Waterlogging % surface water cover
Secondary forest	1	1	F1.1	896.9	57.471	0.479	100	26.1333		Secondary forest	PLUS 10	25.4	80
Secondary forest	1	2	F1.2	496	3.448	1.083	97.1667	25.9667		Secondary forest	-4	28.5	0
Secondary forest	1	3	F1.3	667	0.869	0.481	100	25.8		Secondary forest	-27	28.1	0
Secondary forest	2	1	F2.1	696.9	5.482	1.972	69.3	26.4333		Secondary forest	PLUS 21	27	80
Secondary forest	2	2	F2.2	613.8	0.643	0.198	100	26.0333		Secondary forest	PLUS 30	27.6	80
Secondary forest	2	3	F2.3	232.2	0.336	0.469	*	*		Drained forest	-42	29	0
Secondary forest	3	1	F3.1	874.4	0.078	0.082	32.6	26.7		Drained forest	-8	28.4	20
Secondary forest	3	2	F3.2	757.5	0.396	0.721	36.4667	26		Drained forest	PLUS 20	29.9	70
Secondary forest	3	3	F3.3	550.3	0.103	1.411	*	*		Drained forest	-10	26.1	0
Secondary forest	4	1	F4.1	586.2	0.178	-0.45	100	26		Drained forest	-30	27.4	0
Secondary forest	4	2	F4.2	595.5	1.235	0.254	*	*		Young oil palm	-60	26.6	0
Secondary forest	4	3	F4.3	456.1	2.18	0.234	*	*		Young oil palm	-26	29.3	0
Secondary forest	5	1	F5.1	520.2	1.116	-0.502	100	25.3		Young oil palm	-35	32.2	0
Secondary forest	5	2	F5.2	258.6	0.982	0.129	*	*		Young oil palm	-25	32	0
Secondary forest	5	3	F5.3	515.2	0.412	1.609	*	*		Young oil palm	-50	33.3	0
Drained forest	1	1	D1	1263.9	0.821	0.383	34.6333	27.8333		Mature oil palm	-47	28.8	0
Drained forest	2	1	D2	1258.3	0.035	0.621	33.8333	26.3333		Mature oil palm	-18	29.2	0
Drained forest	3	1	D3	1176.2	-0.375	2.768	73.9	27.1667		Mature oil palm	-14.5	28.1	0
Drained forest	4	1	D4	703.3	0.377	0.074	40.0333	26.0333		Mature oil palm	-5	25.6	0
Drained forest	5	1	D5	649.1	0.022	5.351	60.3333	26.9		Mature oil palm	0	26.3	60
Young oil palm	1	1	CF1.1	1406.4	0.109	4.959	28.7333	30.0333
Young oil palm	1	2	CF1.2	1484.3	0.161	2.633	56.8	29.0667
Young oil palm	1	3	CF1.3	848.6	0.23	7.899	*	*
Young oil palm	2	1	CF2.1	724.6	0.368	8.036	30.9667	29.5333
Young oil palm	2	2	CF2.2	1239.8	0.179	8.297	32.6333	28.6
Young oil palm	2	3	CF2.3	1057.9	0.574	2.691	*	*
Young oil palm	3	1	CF3.1	351.7	0.123	2.524	31.1333	29.9333
Young oil palm	3	2	CF3.2	2031.7	8.54	33.706	44	28.5333
Young oil palm	3	3	CF3.3	690.2	0.365	14.323	*	*
Young oil palm	4	1	CF4.1	505.5	0.244	2.229	34.5	29.6333
Young oil palm	4	2	CF4.2	820.5	0.122	3.332	32.1	30.1
Young oil palm	4	3	CF4.3	671.7	0.987	-0.015	*	*
Young oil palm	5	1	CF5.1	828.3	0.641	3.022	31.4333	29.6667
Young oil palm	5	2	CF5.2	563.1	0.049	4.309	40.1	29.8
Young oil palm	5	3	CF5.3	709.6	0.793	2.315	*	*
Mature oil palm	1	1	M01.1	735.7	14.468	1.12	34.2667	28.4667
Mature oil palm	1	2	M01.2	431.7	0.082	1.653	36.6667	27.3
Mature oil palm	1	3	M01.3	499	0.281	1.819	58.3	28.2
Mature oil palm	2	1	M02.1	735.3	21.444	1.54	49.2333	27.3
Mature oil palm	2	2	M02.2	258.9	0.035	0.047	98	29.0667
Mature oil palm	2	3	M02.3	393.7	0.118	3.716	83.3667	27.0333
Mature oil palm	3	1	M03.1	498.9	1.462	0.858	45.6333	28.8333
Mature oil palm	3	2	M03.2	365.5	0.067	0.368	100	28.6333
Mature oil palm	3	3	M03.3	317	-0.012	0.047	100	29.9667
Mature oil palm	4	1	M04.1	283.8	0.174	0.23	81.7	26.9333
Mature oil palm	4	2	M04.2	743.3	0.195	1.43	*	*
Mature oil palm	4	3	M04.3	401.3	-0.16	0.262	*	*
Mature oil palm	5	1	M05.1	1044	0.037	1.155	52.7	27.7333
Mature oil palm	5	2	M05.2	1269.1	0.175	4.27	*	*
Mature oil palm	5	3	M05.3	1339.2	0.289	1.756	*	*

## Sheet: Fig 1 data
Sumatra		1990	2000	2007	2010	2015
	Oil palm+Pulp (ha)	25.4784	533.749	865.118	1085.25	1315.83
	Other peatland (ha)	7204.76	6696.49	6365.13	6144.99	5914.41
Kalimantan		1990	2000	2007	2010	2015
	Oil palm (ha)	0.165924	14.2857	142.584	341.771	730.75
	Other peatland (ha)	5781.56	5767.44	5639.14	5439.96	5050.98
Brunei		1990	2000	2007	2010	2015
	Oil palm (ha)	0	0.00149536	0.00149536	0.00149536	0.0333537
	Other peatland (ha)	122.932	122.93	122.93	122.93	122.898
Peninsular Malaysia		1990	2000	2007	2010	2015
	Oil palm (ha)	153.791	202.328	236.348	251.42	275.684
	Other peatland (ha)	737.904	689.367	655.347	640.276	616.011
East Malaysia		1990	2000	2007	2010	2015
	Oil palm (ha)	10.4848	138.559	376.987	575.58	783.838
	Other peatland (ha)	1630.23	1502.15	1263.72	1065.13	856.874

## Sheet: Fig 2 data
CH4_t_co2_eq_ha_1_yr_1
	Mean	SE
Forest	14.8778	10.4242
Drained	0.5242	0.53397
Young Oilpalm	2.6774	1.41348
Mature Oilpalm	7.6752	3.92209
N2O_t_co2_eq_ha_1_yr_1
	Mean	SE
Forest	14.22	3.57473
Drained	48.018	23.3003
Young Oilpalm	174.486	62.0406
Mature Oilpalm	35.278	8.50962
kg_CH4_ha_1_yr_1
	Mean	SE
Forest	437.58	306.596
Drained	15.4	15.7079
Young Oilpalm	78.74	41.5705
Mature Oilpalm	225.74	115.352
kg_N2O_ha_1_yr_1
	Mean	SE
Forest	47.72	12.0001
Drained	161.14	78.1757
Young Oilpalm	585.5	208.187
Mature Oilpalm	118.38	28.553
t_CO2_ha_1_yr_1
	Mean	SE
Forest Rs	50.904	4.31629
Forest Rh	18.7327	6.12188
Drained Rs	88.492	10.7731
Drained Rh	56.3207	13.5112
Young Oilpalm	81.374	8.53968
Mature Oilpalm	54.41	11.8532

## Sheet: Fig 3 data
Data for Figure 3 is Table 2 of the paper
